# Supplementary material for: MIR21 Drives Resistance to Heat Shock Protein 90 Inhibition in Cholangiocarcinoma
Source: Gastroenterology. 2018 Mar;154(4):1066–1079.e5. doi: 10.1053/j.gastro.2017.10.043 (PMC5863695; doi:10.1053/j.gastro.2017.10.043)
Supplement: Supplementary Tables 1–5 [file mmc2.xlsx]

## Sheet: Suppl Table 1
	Supporting Table S1. List of drugs included in the library used for the HTS.
	ABT-263 (Navitoclax)	PIK-90	Fingolimod (FTY720) HCl	Desmethyl Erlotinib (CP-473420
	ABT-737	Anastrozole	GDC-0152	Torin 1
	Linifanib (ABT-869)	Aprepitant	Birinapant	PF-562271
	Veliparib (ABT-888)	Bicalutamide	Stattic	S-Ruxolitinib (INCB018424)
	Axitinib	Fulvestrant	EPZ5676	BAY 11-7082
	Saracatinib (AZD0530)	Raltitrexed	IWR-1-endo	CHIR-99021 (CT99021) HCl
	Selumetinib (AZD6244)	Thalidomide	UNC1215	Pazopanib
	BEZ235 (NVP-BEZ235	CUDC-101	SCH772984	Daunorubicin HCl
	Nintedanib (BIBF 1120)	Exemestane	NLG919	BMS-833923
	Afatinib (BIBW2992)	Irinotecan	LDN-57444	TCID
	Bortezomib (PS-341)	Cladribine	Azacitidine	LGK-974
	Bosutinib (SKI-606)	Decitabine	Teniposide	AVL-292
	Cediranib (AZD2171)	Dimesna	Simvastatin	SKI II
	Dovitinib (TKI-258	PIK-75	Ranolazine	AGI-5198
	PD184352 (CI-1040)	Tivozanib (AV-951)	Lomustine	RepSox
	Dasatinib	Doxorubicin (Adriamycin)	D-glutamine	Ferrostatin-1 (Fer-1)
	Ridaforolimus (Deforolimus	Fluorouracil (5-Fluoracil	Hydroxyurea	KPT-330
	Erlotinib HCl (OSI-744)	Methotrexate	Flutamide	SGC-CBP30
	Gefitinib (ZD1839)	Imiquimod	Fluvastatin Sodium	MM-102
	Imatinib Mesylate (STI571)	Bendamustine HCl	Tamoxifen Citrate	4?8C
	Lapatinib (GW-572016) Ditosylate	Nelarabine	Procarbazine hydrochloride (Matulane)	IWP-L6
	Lenalidomide (CC-5013)	Bleomycin Sulfate	Sodium butyrate	GSK2606414
	Panobinostat (LBH589)	Carboplatin	Maraviroc	WZ4003
	Motesanib Diphosphate (AMG-706)	Cyclophosphamide	PF-573228	AZ191
	Nilotinib (AMN-107)	Clofarabine	Cyclophosphamide Monohydrate	UNC2250
	PD0325901	YM201636	Bexarotene	SMI-4a
	PI-103	OSI-930	Vinpocetine (Cavinton)	GW0742
	Rapamycin (Sirolimus)	Dacarbazine	Lapatinib	Empagliflozin (BI 10773)
	Sorafenib Tosylate	Epirubicin HCl	Neratinib (HKI-272)	GSK3787
	STF-62247	Oxaliplatin	LDE225 (NVP-LDE225	Plerixafor (AMD3100)
	Sunitinib Malate	Etoposide	AG-14361	BMS-345541
	Tandutinib (MLN518)	KU-0063794	MLN2238	Macitentan
	Temsirolimus (CCI-779	Raloxifene HCl	MLN9708	1,4-PB-ITU dihydrobromide
	Trichostatin A (TSA)	Idarubicin HCl	SB743921	4-Phenylbutyrate
	Vandetanib (ZD6474)	Fludarabine Phosphate	GSK461364	Anagrelide
	Vorinostat (SAHA	Topotecan HCl	SGI-1776 free base	Apicidin
	VX-680 (Tozasertib	2-Methoxyestradiol (2-MeOE2)	BMS-794833	AR-A 014418
	Y-27632 2HCl	Letrozole	OSI-420	AZ 23
	Elesclomol (STA-4783)	Leucovorin Calcium	R788 (Fostamatinib) Disodium	Banoxantrone dihydrochloride
	Entinostat (MS-275)	Temozolomide	Formestane	Bay 11-7085
	Enzastaurin (LY317615)	Vincristine	DAPT (GSI-IX)	BAY 61-3606
	AC480 (BMS-599626)	Amuvatinib (MP-470)	Irinotecan HCl Trihydrate	BD 1047
	Obatoclax Mesylate (GX15-070)	Vinblastine	CYT387	BI 78D3
	Olaparib (AZD2281	JNJ-7706621	SB590885	BIX 01294
	Nutlin-3	Enzalutamide (MDV3100)	TAME	BML-266
	Masitinib (AB1010)	Celecoxib	CAL-101 (Idelalisib	BML-277
	GDC-0941	PD173074	LY2157299	C 646
	SB431542	WYE-354	Telatinib	CAY10581
	Crizotinib (PF-02341066)	Vemurafenib (PLX4032	Volasertib (BI 6727)	CAY10626
	AUY922 (NVP-AUY922)	IC-87114	Palomid 529 (P529)	CCT 018159
	PHA-665752	BX-795	Degrasyn (WP1130)	CD 437
	ZSTK474	Altretamine	AR-42	CDIBA
	SB216763	Carmofur	CP-466722	CGP 3466B
	SB203580	Epothilone A	BKM120 (NVP-BKM120	CGS 9343B
	MK-2206 2HCl	Floxuridine	CX-4945 (Silmitasertib)	Combretastatin A4
	PD153035 HCl	FT-207 (NSC 148958)	(-)-Epigallocatechin Gallate	cPEPCK inhibitor
	SU11274	Ifosfamide	Cyclosporin A	DAG Kinase Inhibitor
	Vismodegib (GDC-0449)	Megestrol Acetate	Gossypol	DFMO
	Brivanib (BMS-540215)	Mercaptopurine (6-MP)	Phloretin	EBPC
	Belinostat (PXD101)	Pamidronate Disodium	Salinomycin	Elacridar
	Iniparib (BSI-201)	Streptozotocin (STZ)	Quercetin	Farnesyl Thiosalicylic Acid
	PCI-24781 (Abexinostat)	Dexamethasone (DHAP)	Coenzyme Q10(CoQ10)	Fenretinide
	OSI-906 (Linsitinib)	Rigosertib (ON-01910)	Chrysophanic Acid	FR 180204
	KU-55933 (ATM Kinase Inhibitor)	Epothilone B (EPO906	Imatinib (STI571)	GANT 61
	GSK1904529A	Bafetinib (INNO-406)	Itraconazole	GSK 264220A
	PF-04217903	Dorzolamide HCL	Mitoxantrone HCl	GSK 269962
	Quisinostat (JNJ-26481585)	Ruxolitinib (INCB018424)	Mycophenolic acid	GSK 3787
	BTZ043 Racemate	Isotretinoin	Rosiglitazone	GSK 650394
	Rucaparib (AG-014699	Pelitinib (EKB-569)	Medroxyprogesterone acetate	GSK837149A
	Vatalanib (PTK787) 2HCl	AS-605240	Pioglitazone	GW 9508
	GDC-0879	Zileuton	Mifepristone	HLI 373
	LY294002	Ispinesib (SB-715992)	Lonidamine	Hypoxia Inducible Factor-1a Inhibitor
	Danusertib (PHA-739358)	Tipifarnib	TAK-733	ICI 182
	TAE684 (NVP-TAE684)	Zibotentan (ZD4054)	LDN193189	ITX 3
	BI 2536	AZD6482	LY2603618	Ivachtin
	SGX-523	Doxercalciferol	GW3965 HCl	JAK3 Inhibitor VI
	GSK690693	SB525334	DCC-2036 (Rebastinib)	JK 184
	JNJ-38877605	AEE788 (NVP-AEE788)	NU7441 (KU-57788)	JNK Inhibitor V
	Palbociclib (PD-0332991) HCl	PHA-793887	GSK2126458 (GSK458)	JZL 184
	Triciribine	PIK-93	MK-0752	Lck Inhibitor
	XL147	Ponatinib (AP24534)	PF-3845	LG 100268
	Everolimus (RAD001)	Fludarabine	Trametinib (GSK1120212)	L-NNA
	TW-37	LY2228820	Flavopiridol HCl	Lomeguatrib
	Mocetinostat (MGCD0103)	Mycophenolate Mofetil	Ibrutinib (PCI-32765)	LY 320135
	Abiraterone (CB-7598)	Pracinostat (SB939)	NVP-BSK805 2HCl	LY 333531
	SRT1720	Tosedostat (CHR2797)	XL335	Marimastat
	YM155 (Sepantronium Bromide)	SAR245409 (XL765)	GDC-0980 (RG7422)	MG 149
	Alisertib (MLN8237)	AT7519	A-769662	ML 141
	AT9283	MK-1775	CH5132799	MRT-10
	Pemetrexed	Quizartinib (AC220)	KX2-391	Necrostatin-1
	Andarine	Vinorelbine	LY2109761	NF?B Activation Inhibitor III
	17-AAG (Tanespimycin)	AZD7762	YO-01027	NSC 23766
	17-DMAG (Alvespimycin) HCl	R406 (free base)	Geldanamycin	NSC 663284
	SNS-032 (BMS-387032)	DMXAA (Vadimezan)	AMG-900	NU6027
	Cyclopamine	EX 527 (Selisistat)	PF-03814735	Oxamflatin
	Barasertib (AZD1152-HQPA)	Febuxostat	PH-797804	PB 28 dihydrochloride
	Docetaxel	Dapagliflozin	Dacomitinib (PF299804	PD 166285
	Gemcitabine HCl (Gemzar)	AZD8055	Crenolanib (CP-868596)	Pentostatin
	Paclitaxel	BMS-777607	AZ 3146	PF 477736
	Roscovitine (Seliciclib	Pomalidomide	TG101348 (SAR302503)	PF-4708671
	SNS-314 Mesylate	KU-60019	PAC-1	PIM-1 Inhibitor 2
	Capecitabine	BIRB 796 (Doramapimod)	AZ 628	Pyroxamide
	Ganetespib (STA-9090)	Tie2 kinase inhibitor	AT-406	QNZ
	Lenvatinib (E7080)	Ubenimex (Bestatin)	Canagliflozin	S-(+)-Niguldipine hydrochloride
	ABT-751 (E7010)	Prednisone	3-Methyladenine	SA4503
	Cisplatin	Triamcinolone Acetonide	Dalcetrapib (JTT-705	SANT-1
	Sodium valproate	Cytarabine	Nocodazole	SANT-2
	TGX-221	Tretinoin	GW4064	SB 265610
	CYC116	Ezetimibe	Tofacitinib (CP-690550	SCH 79797
	JNJ-26854165 (Serdemetan)	Estrone	Sotrastaurin	SecinH3
	WZ4002	Aminoglutethimide	APO866 (FK866)	SID 7969543
	MK-2866 (GTx-024)	Disulfiram	Sirtinol	SJ 172550
	BIIB021	Meprednisone	CEP-33779	SK1-I
	Plinabulin (NPI-2358)	Busulfan	INK 128 (MLN0128)	SKF 91488
	Regorafenib (BAY 73-4506)	Hydrocortisone	BYL719	SKI II
	XAV-939	Estradiol	Torin 2	SMER 3
	ENMD-2076	Gemcitabine	RG108	SR 33805
	BIBR 1532	Azathioprine	TPCA-1	Src I1
	Anagrelide HCl	Mesna	U 73122	STAT5 Inhibitor
	Triptolide (PG490)	Toremifene Citrate	UNC 0224	TCS PIM-1 4a
	QNZ (EVP4593)	Dexamethasone acetate	VER 155008	TTP 22

## Sheet: Suppl Table 2
	Supporting Table S2. Comparison between mutations found in >10% of human CCA tissues (as per Simbolo et al) and our human CCA cell lines using the same NGS gene-panel.
	MUTATED GENE	% in iCCA	% in eCCA	PRESENT IN CELL LINES
	ARID1	11.4	12.3
	BAP1	14.3		X
	IDH1	15.7		X
	KRAS	15.7	47.4	X
	PBRM1	14.3		X
	SMAD4		10.5	X
	TP53		17.5	X

## Sheet: Suppl Table 3
		Supporting Table S3. List of drugs that were significanlty (p<0.05) active across the 3 concentration for each cell line. In yellow and blue the compunds which were active across all the iCCA and eCCA cell lines respectively
		CCLP						SNU-1079						SW1								SNU-1196						EGI							TFK
		DRUG	TARGET	80 nM relative to DMSO	200 nM relative to DMSO	800 nM relative to DMSO		DRUG	TARGET	80 nM relative to DMSO	200 nM relative to DMSO	800 nM relative to DMSO		DRUG	TARGET	80 nM relative to DMSO	200 nM relative to DMSO	800 nM relative to DMSO				DRUG	TARGET	80 nM relative to DMSO	200 nM relative to DMSO	800 nM relative to DMSO		DRUG	TARGET	80 nM relative to DMSO	200 nM relative to DMSO	800 nM relative to DMSO			DRUG	TARGET	80 nM relative to DMSO	200 nM relative to DMSO	800 nM relative to DMSO
		GSK690693	AKT	0.823881	0.767758	0.69987		KU-60019	AURORA KINASE	0.598834	0.496047	0.300804		Exemestane	AROMATASE	0.526931	0.68058	0.535538				SNS-314 Mesylate	AURORA KINASE	0.705937	0.734511	0.688635		SNS-314 Mesylate	AURORA KINASE	0.274887	0.377587	0.361997			MK-2206 2HCl	Akt	0.405382	0.357766	0.214221
		MK-2206 2HCl	AKT	0.631274	0.652039	0.550404		AT9283	AURORA KINASE	0.707529	0.845278	0.614545		VX-680 (Tozasertib)	AURORA KINASE	0.337201	0.391194	0.384439				Barasertib (AZD1152-HQPA)	AURORA KINASE	0.732405	0.715971	0.638209		Barasertib (AZD1152-HQPA)	AURORA KINASE	0.449029	0.478322	0.425405			Triciribine	AKT	0.654152	0.647977	0.671467
		TAE684 (NVP-TAE684)	ALK	0.835689	0.621849	0.166546		VX-680 (Tozasertib)	BCL-2, autophagy	0.533901	0.210728	0.181428		SNS-314 Mesylate	AURORA KINASE	0.407013	0.491168	0.50756				PF-03814735	AURORA KINASE, FAK	0.840452	0.71421	0.53832		VX-680 (Tozasertib)	AURORA KINASE	0.458288	0.356934	0.311798			Enzalutamide (MDV3100)	ANDROGEN RECEPTOR	0.610889	0.547447	0.421831
		ENMD-2076	AURORA KINASE, FLT3,VEGFR	0.786008	0.635594	0.0807066		Obatoclax Mesylate (GX15-070)	CDK	0.735035	0.304607	0.18014		Barasertib (AZD1152-HQPA)	AURORA KINASE	0.590966	0.497089	0.430316				ENMD-2076	AURORA KINASE,FLT3,VEGFR	0.79703	0.825425	0.511751		Dasatinib	Bcr-Abl,c-Kit,Src	0.250817	0.204966	0.143			Formestane	AROMATASE	0.766778	0.660066	0.543951
		Barasertib (AZD1152-HQPA)	AURORA KINASE	0.21942	0.239791	0.229333		Flavopiridol HCl	ChK	0.837188	0.787848	0.387941		AMG-900	AURORA KINASE	0.594619	0.55039	0.365235				Dasatinib	Bcr-Abl,c-Kit,Src	0.53273	0.372067	0.244115		SNS-032 (BMS-387032)	CDK	0.48053	0.223707	0.140234			Alisertib (MLN8237)	AURORA KINASE	0.801104	0.510561	0.60926
		SNS-314 Mesylate	AURORA KINASE	0.2508	0.265388	0.258304		AZD7762						Danusertib (PHA-739358)	AURORA KINASE, B109c-RET,FGFR,Bcr-Abl	0.476545	0.471564	0.415812				Ibrutinib (PCI-32765)	BTK	0.64499	0.567803	0.531176		AZD7762	CHK	0.300158	0.525342	0.217069			AMG-900	AURORA KINASE	0.573696	0.601594	0.573484
		VX-680 (Tozasertib)	AURORA KINASE	0.194427	0.271092	0.226802		Gemcitabine	DNA/RNA synthesys	0.173706	0.10331	0.15615		PF-03814735	AURORA KINASE, FAK	0.470568	0.509435	0.318239				SNS-032 (BMS-387032)	CDK	0.661026	0.302499	0.268015		Methotrexate	DHFR	0.219428	0.24588	0.21505			Barasertib (AZD1152-HQPA)	AURORA KINASE	0.634571	0.549927	0.680513
		Danusertib (PHA-739358)	AURORA KINASE, c-RET,FGFR,Bcr-Abl	0.276294	0.125392	0.0295341		Gemcitabine HCl (Gemzar)	DNA/RNA synthesys	0.2373	0.217654	0.229158		ENMD-2076	AURORA KINASE,FLT3,VEGFR	0.683678	0.610061	0.235063				AZD7762	CHK	0.740291	0.499269	0.200981		Gemcitabine	DNA/RNA Synthesis	0.122441	0.253585	0.11713			SNS-314 Mesylate	AURORA KINASE	0.563771	0.549418	0.621164
		PF-03814735	AURORA KINASE, FAK	0.231184	0.202337	0.0859529		Pelitinib (EKB-569)	EGFR	0.565338	0.385526	0.263122		BMS-777607	Axl,c-Met	0.425341	0.446799	0.346448				Methotrexate	DHFR	0.58134	0.491972	0.332814		Raltitrexed	DNA/RNA Synthesis	0.340134	0.347027	0.385732			Danusertib (PHA-739358)	AURORA KINASE, c-RET, FGFR, Bcr-Abl	0.408811	0.377372	0.240115
		ABT-263 (Navitoclax)	Bcl-2	0.65417	0.699558	0.730217		Afatinib (BIBW2992)	EGFR, HER2	0.529608	0.482402	0.318147		Obatoclax Mesylate (GX15-070)	Bcl-2,Autophagy	0.37151	0.101052	0.014539				Gemcitabine	DNA/RNA synthesis	0.345964	0.391624	0.342059		Dacomitinib (PF299804	EGFR	0.52716	0.521067	0.448854			ENMD-2076	AURORA KINASE, FLT3, VEGFR	0.821786	0.758798	0.57979
		Bafetinib (INNO-406)	Bcr-Abl	0.850743	0.888652	0.820682		AR-42	HDAC	0.806186	0.577926	0.357216		Dasatinib	Bcr-Abl,c-Kit,Src	0.507543	0.399762	0.252915				Gemcitabine HCl (Gemzar)	DNA/RNA synthesis	0.351715	0.315694	0.374529		Afatinib (BIBW2992)	EGFR,HER2	0.388231	0.648298	0.600024			AT9283	AURORA KINASE, JAK, Bcr-Abl	0.670189	0.775196	0.70835
		PHA-793887	CDK	0.365485	0.301597	0.23597		Mocetinostat (MGCD0103)	HDAC	0.677015	0.530925	0.398483		Maraviroc	CCR5	0.740616	0.882477	0.66616				Floxuridine	DNA/RNA Synthesis	0.589712	0.469282	0.420503		SCH772984	ERK	0.573078	0.518595	0.24353			CYC116	AURORA KINASE, VEGFR	0.599445	0.492044	0.338375
		Regorafenib (BAY 73-4506)	c-RET,VEGFR	0.828501	0.717425	0.365327		Panobinostat (LBH589)	HDAC	0.143109	0.0854701	0.0850865		KPT-330	CRM1	0.462855	0.314908	0.0890606				Raltitrexed	DNA/RNA Synthesis	0.643924	0.572732	0.548635		Mitoxantrone HCl	FOLIC ACID ANTAGONIST	0.38494	0.243686	0.208663			ABT-263 (Navitoclax)	Bcl2	0.279008	0.224252	0.162486
		Methotrexate	DHFR	0.235898	0.204433	0.204958		Quisinostat (JNJ-26481585)	HDAC	0.123459	0.0775445	0.0885061		Methotrexate	DHFR	0.331446	0.325399	0.354326				Mercaptopurine (6-MP)	DNA/RNA Synthesis	0.788142	0.841107	0.644697		Panobinostat (LBH589)	HDAC	0.275927	0.0733847	0.0424015			Obatoclax Mesylate (GX15-070)	Bcl2, autophagy	0.726636	0.446674	0.257703
		Floxuridine	DNA/RNA Synthesis	0.431798	0.309832	0.274935		JK 184	HEDGEHOG	0.266742	0.264231	0.240906		Pemetrexed	DHFR	0.888341	0.753477	0.718717				Pelitinib (EKB-569)	EGFR	0.439147	0.293121	0.253322		Quisinostat (JNJ-26481585)	HDAC	0.288119	0.08844	0.0489479			Elacridar	BCRP inhibitor	0.966982	0.857163	0.866605
		Gemcitabine	DNA/RNA Synthesis	0.207821	0.160825	0.189273		AUY922 (NVP-AUY922)	HSP	0.357194	0.331013	0.35042		Gemcitabine	DNA/RNA Synthesis	0.067471	0.0818191	0.0362565				Desmethyl Erlotinib (CP-473420	EGFR	0.591318	0.510829	0.506449		JK 184	HEDGEHOG SIGNALING	0.200927	0.171181	0.227671			Maraviroc	CCR	0.684095	0.698366	0.632951
		Gemcitabine HCl (Gemzar)	DNA/RNA Synthesis	0.239919	0.155778	0.173905		Ganetespib (STA-9090)	HSP	0.539788	0.339625	0.402155		Gemcitabine HCl (Gemzar)	DNA/RNA Synthesis	0.125157	0.145937	0.171176				Dacomitinib (PF299804	EGFR	0.627371	0.53249	0.549426		Ganetespib (STA-9090)	HSP	0.170109	0.147076	0.15018			AT7519	CDK	0.733327	0.428127	0.123466
		Gefitinib (ZD1839)	EGFR	0.752829	0.826594	0.807729		BX-795	IkB/IKK,PDK-1	1.26677	1.31901	0.950199		Raltitrexed	DNA/RNA Synthesis	0.486009	0.554653	0.562098				WZ4002	EGFR	0.855886	0.785788	0.592736		AUY922 (NVP-AUY922)	HSP	0.211516	0.132996	0.19742			Flavopiridol HCl	CDK	0.821782	0.355882	0.13899
		SCH772984	ERK	0.593635	0.396801	0.602675		Triptolide (PG490)	IMMUNOSUPPRESSIVE AGENT	0.122041	0.163798	0.132437		Floxuridine	DNA/RNA Synthesis	0.536881	0.52547	0.537818				Lapatinib (GW-572016) Ditosylate	EGFR, HER2	0.693774	0.601553	0.579305		17-DMAG (Alvespimycin) HCl	HSP	0.319952	0.206012	0.180546			Palbociclib (PD-0332991) HCl	CDK	0.635607	0.581716	0.536245
		PF-562271	FAK	0.824557	0.919009	0.778443		Ispinesib (SB-715992)	KINESIN	0.416473	0.401709	0.493837		Fluorouracil (5-Fluoracil)	DNA/RNA Synthesis	0.651235	0.77696	0.73679				AEE788 (NVP-AEE788)	EGFR, HER2,VEGFR	0.540571	0.516515	0.42071		Triptolide (PG490)	IMMUNOSUPPRESSIVE AGENT	0.0985763	0.0893946	0.118189			PHA-793887	CDK	0.867853	0.634662	0.474012
		PF-573228	FAK	0.735936	0.774885	0.627783		SB743921	KINESIN	0.481113	0.514456	0.383141		Bleomycin Sulfate	DNA/RNA Synthesis	0.668637	0.703849	0.453168				Afatinib (BIBW2992)	EGFR,HER2	0.552649	0.601047	0.464551		Ispinesib (SB-715992)	KINESIN	0.223444	0.295527	0.324607			SNS-032 (BMS-387032)	CDK	0.669554	0.142434	0.14808
		Tipifarnib	farnesyltransferase (FTase) inhibitor	0.313537	0.309976	0.28408		Docetaxel	MICROTUBULE ASSOCIATED	0.317957	0.270313	0.279318		TCID	DUB	0.702527	0.709959	0.910639				SCH772984	ERK	0.863034	0.778063	0.895774		SB743921	KINESIN	0.414087	0.348153	0.267805			AZD7762	CHK	0.558666	0.218972	0.167643
		Mitoxantrone HCl	folic acid antagonist	0.198502	0.0707892	-0.00141232		Epothilone A	MICROTUBULE ASSOCIATED	0.26257	0.233588	0.231057		Gefitinib (ZD1839)	EGFR	0.433624	0.477865	0.484856				BIX 01294	EHMT2 (G9a) Inhibitor	0.428874	0.429948	0.453013		Paclitaxel	MICROTUBULE ASSOCIATED	0.139276	0.13643	0.146794			BMS-777607	cMet	0.503616	0.374536	0.431002
		Panobinostat (LBH589)	HDAC	0.0161487	0.00180475	0.00131008		Epothilone B (EPO906)	MICROTUBULE ASSOCIATED	0.230621	0.206329	0.252378		Pelitinib (EKB-569)	EGFR	0.49513	0.524919	0.391002				Mitoxantrone HCl	FOLIC ACID	0.364593	0.199751	0.250964		Epothilone B (EPO906)	MICROTUBULE ASSOCIATED	0.14074	0.154133	0.19251			KPT-330	CRM1	0.71168	0.453808	0.29057
		Quisinostat (JNJ-26481585)	HDAC	0.0204098	0.00709106	0.00416236		Nocodazole	MICROTUBULE ASSOCIATED	0.553364	0.310568	0.317756		Dacomitinib (PF299804	EGFR	0.527656	0.390984	0.358114				Panobinostat (LBH589)	HDAC	0.220391	0.0998107	0.070193		Epothilone A	MICROTUBULE ASSOCIATED	0.148351	0.128114	0.105936			SB 265610	CXCR2 Antagonist	0.643436	0.611932	0.582637
		17-AAG (Tanespimycin)	HSP	0.896139	0.93126	0.737632		Paclitaxel	MICROTUBULE ASSOCIATED	0.297778	0.285871	0.304625		Desmethyl Erlotinib (CP-473420	EGFR	0.771692	0.611563	0.667278				Quisinostat (JNJ-26481585)	HDAC	0.362971	0.0989019	0.0906939		Docetaxel	MICROTUBULE ASSOCIATED	0.175985	0.130284	0.169653			Methotrexate	DHFR	0.635077	0.454244	0.456086
		AUY922 (NVP-AUY922)	HSP	0.0210369	0.0165378	0.0143632		Vincristine	MICROTUBULE ASSOCIATED	0.552537	0.217181	0.274518		Erlotinib HCl (OSI-744)	EGFR	0.798156	0.75381	0.679083				JK 184	HEDGEHOG SIGNALING	0.417454	0.444664	0.415324		Vinorelbine	MICROTUBULE ASSOCIATED	0.180435	0.203816	0.165958			Pemetrexed	DHFR	0.370926	0.3573	0.308808
		Ganetespib (STA-9090)	HSP	0.0562913	0.0196469	0.0189224		Vinorelbine	MICROTUBULE ASSOCIATED	0.298559	0.292312	0.344654		PD153035 HCl	EGFR	0.816765	0.723037	0.699209				BMS-833923	HEDGEHOG,Smoothened	0.877487	0.904431	0.872408		Vincristine	MICROTUBULE ASSOCIATED	0.313488	0.193305	0.200856			Azacitidine	DNA methyltransferase	0.776457	0.714709	0.673718
		Ispinesib (SB-715992)	KINESIN	0.0205789	0.0123853	0.0168662		AZD8055	mTOR	0.35812	0.362219	0.245095		Afatinib (BIBW2992)	EGFR,HER2	0.614846	0.720872	0.579367				Ganetespib (STA-9090)	HSP	0.633604	0.460908	0.443921		Nocodazole	MICROTUBULE ASSOCIATED	0.438204	0.265751	0.241127			Procarbazine hydrochloride (Matulane)	DNA/RNA	0.660578	0.851997	0.771713
		SB743921	KINESIN	0.0224005	0.0221607	0.0226591		Everolimus (RAD001)	mTOR	0.581018	0.592888	0.546112		Lapatinib	EGFR,HER2	0.936771	0.901653	0.64721				17-DMAG (Alvespimycin) HCl	HSP	0.72913	0.521499	0.357604		INK 128 (MLN0128)	mTOR	0.297801	0.221076	0.158977			Carmofur	DNA/RNA synthesis	0.784055	0.59211	0.439637
		TAK-733	MEK	0.492778	0.480377	0.415518		INK 128 (MLN0128)	mTOR	0.375907	0.538251	0.23996		UNC1215	Epigenetic Reader Domain (MBT)	0.650182	0.655017	0.923276				Triptolide (PG490)	immunosuppresive agent	0.292947	0.254322	0.321175		Everolimus (RAD001)	mTOR	0.302765	0.485628	0.535658			Cyclophosphamide Monohydrate	DNA/RNA synthesis	0.223402	0.226557	0.146172
		UNC2250	Mer	0.869216	0.8684	0.720579		Rapamycin (Sirolimus)	mTOR	0.538165	0.625337	0.583917		SCH772984	ERK	0.686806	0.55544	0.439218				JAK3 Inhibitor VI	JAK3 Inhibitor	0.892159	0.852538	0.689111		AZD8055	mTOR	0.351497	0.253792	0.18592			Floxuridine	DNA/RNA synthesis	0.429663	0.340388	0.390423
		Docetaxel	MICROTUBULE ASSOCIATED	0.0694289	0.0650467	0.112758		Ridaforolimus (Deforolimus	mTOR	0.533693	0.541033	0.51681		ICI 182	ESTROGEN RECEPTOR	0.5261	0.498043	0.39816				JNK Inhibitor V	JNK Inhibitor	0.869122	0.818315	0.750933		Temsirolimus (CCI-779	mTOR	0.383204	0.595806	0.650392			Fludarabine	DNA/RNA synthesis	0.786338	0.738316	0.692081
		Epothilone A	MICROTUBULE ASSOCIATED	0.0182867	0.019766	0.0343177		Temsirolimus (CCI-779)	mTOR	0.519094	0.680786	0.553935		Tipifarnib	farnesyltransferase	0.70167	0.736373	0.612055				Ispinesib (SB-715992)	KINESIN	0.731427	0.755559	0.748566		Rapamycin (Sirolimus)	mTOR	0.411623	0.466417	0.772897			Gemcitabine	DNA/RNA synthesis	0.287164	0.161397	0.145928
		Epothilone B (EPO906)	MICROTUBULE ASSOCIATED	0.0406337	0.0634484	0.148172		Torin 2	mTOR	0.475127	0.364085	0.278006		Mitoxantrone HCl	folic acid antagonist	0.419705	0.280215	0.00469148				Lck Inhibitor	LCK Inhibitor	0.827109	0.731823	0.712402		Torin 2	mTOR, ATM/ATR	0.18212	0.157563	0.133617			Gemcitabine HCl (Gemzar)	DNA/RNA synthesis	0.532096	0.361039	0.280251
		Paclitaxel	MICROTUBULE ASSOCIATED	0.0288882	0.0199781	0.0332419		Torin 1	mTOR, autophagy	0.517745	0.416287	0.296044		Quisinostat (JNJ-26481585)	HDAC	0.20109	0.0410302	0.00950991				TAK-733	MEK	0.637811	0.545745	0.546952		Torin 1	mTOR, Autophagy	0.315488	0.181097	0.163879			Lomustine	DNA/RNA synthesis	0.732902	0.784338	0.789241
		Vincristine	MICROTUBULE ASSOCIATED	0.0357408	0.0388848	0.0379251		GSK2126458 (GSK458)	mTOR, PIK3	0.394255	0.327797	0.314109		Panobinostat (LBH589)	HDAC	0.203893	0.0251085	0.00167475				Trametinib (GSK1120212)	MEK	0.662351	0.4922	0.588949		GSK2126458 (GSK458)	mTOR, PI3K	0.264101	0.119552	0.0806704			Raltitrexed	DNA/RNA Synthesis	0.492269	0.380928	0.434722
		Vinorelbine	MICROTUBULE ASSOCIATED	0.0404379	0.0376242	0.0433254		BEZ235 (NVP-BEZ235	mTOR, PIK3, ATM/ATR	0.68317	0.502901	0.346114		JK 184	HEDGEHOG SIGNALING	0.0810846	0.295715	0.0734395				PD0325901	MEK	0.902325	0.713769	0.647448		CAY10626	mTOR, PI3Ka	0.326544	0.195603	0.123611			TCID	DUB	0.775274	0.875247	0.92261
		AZD8055	mTOR	0.243393	0.189984	0.127301		APO866 (FK866)	NMPRTase	0.325233	0.48506	0.268462		BMS-833923	Hedgehog/Smoothened	0.736358	0.662617	0.804022				Epothilone B (EPO906	MICROTUBULE ASSOCIATED	0.264977	0.315983	0.332537		APO866 (FK866)	NMPRTase inhibitor	0.386942	0.247402	0.278864			AT-406	E3 Ligase	0.84117	0.70552	0.713394
		KU-0063794	mTOR	0.820945	0.606216	0.292026		SCH 79797	PAR1 Receptor	0.589974	0.381454	0.155831		AUY922 (NVP-AUY922)	HSP	0.0643851	0.0571851	0.0577085				Epothilone A	MICROTUBULE ASSOCIATED	0.326676	0.298198	0.260144		SCH 79797	PAR1 Receptor Antagonist	0.281355	0.148174	0.0723726			Dacomitinib (PF299804	EGFR	0.219141	0.32083	0.337865
		Rapamycin (Sirolimus)	mTOR	0.286509	0.341888	0.331209		PIK-75	PIK3, DNA-PK	0.153403	0.108651	0.100963		Ganetespib (STA-9090)	HSP	0.10585	0.031715	0.0319129				Paclitaxel	MICROTUBULE ASSOCIATED	0.427046	0.382949	0.326887		PIK-75	PI3K,DNA-PK	0.107753	0.0651679	0.0547872			Erlotinib HCl (OSI-744)	EGFR	0.168157	0.216293	0.137119
		Ridaforolimus (Deforolimus	mTOR	0.317334	0.282719	0.304327		GSK461364	PLK	0.435427	0.499121	0.441357		17-DMAG (Alvespimycin) HCl	HSP	0.258211	0.172638	0.0819654				Vinorelbine	MICROTUBULE ASSOCIATED	0.513892	0.550821	0.415481		BI 2536	PLK	0.341901	0.379027	0.298861			Gefitinib (ZD1839)	EGFR	0.34863	0.302018	0.171553
		Temsirolimus (CCI-779)	mTOR	0.34511	0.320317	0.339842		Rigosertib (ON-01910)	PLK	0.547176	0.34384	0.276713		Geldanamycin	HSP	0.42806	0.287929	0.0340183				Nocodazole	MICROTUBULE ASSOCIATED	0.689073	0.474045	0.48656		GSK461364	PLK	0.466762	0.393148	0.411908			OSI-420	EGFR	0.804225	0.652433	0.377571
		Torin 1	mTOR, autphagy	0.322964	0.141172	0.140072		Volasertib (BI 6727)	PLK	0.478599	0.541157	0.49071		17-AAG (Tanespimycin)	HSP	0.55074	0.331389	0.0988104				Torin 1	mTOR	0.593043	0.413072	0.367902		Volasertib (BI 6727)	PLK	0.500347	0.370412	0.347463			PD153035 HCl	EGFR	0.705716	0.554177	0.355793
		NF?B Activation Inhibitor III	NF-kappa B	0.755227	0.938628	0.708231		Bortezomib (PS-341)	PROTEASOME	0.281895	0.140559	0.1283		BIIB021	HSP	0.664623	0.347322	0.24293				Everolimus (RAD001)	mTOR	0.776363	0.765212	0.671148		Rigosertib (ON-01910)	PLK	0.594332	0.297207	0.155161			Pelitinib (EKB-569)	EGFR	0.54926	0.478904	0.520508
		Ponatinib (AP24534)	PDGFR,FGFR,VEGFR,Bcr-Abl	0.30944	0.181455	0.0103876		Dasatinib	SRC	0.256496	0.132136	0.144786		Elesclomol (STA-4783)	HSP	0.744889	0.508338	0.4564				KU-0063794	mTOR	0.836504	0.68233	0.545545		Bortezomib (PS-341)	PROTEASOME	0.0372735	0.0324408	0.0466042			Lapatinib	EGFR, HER2	0.558567	0.753677	0.302391
		GDC-0941	PI3K	0.604808	0.50891	0.291997		KX2-391	SRC	0.376613	0.323953	0.255477		NLG919	IDO	0.674944	0.697554	0.882375				Torin 2	mTOR, ATM/ATR	0.434984	0.345277	0.294067		YM155 (Sepantronium Bromide)	SURVIVIN	0.0505908	0.0352172	0.0577398			Afatinib (BIBW2992)	EGFR,HER2	0.520034	0.578208	0.448454
		ZSTK474	PI3K	0.807454	0.550308	0.258354		PD 166285	SRC	0.34659	0.285599	0.19974		Azathioprine	IMMUNOSUPPRESSIVE	0.504821	0.532911	0.401641				GSK2126458 (GSK458)	mTOR, PI3K	0.406325	0.300198	0.351692		Daunorubicin HCl	TELOMERASE	0.328443	0.277594	0.080408			ICI 182	Estrogen receptor	0.453822	0.64372	0.510587
		PI-103	PI3K,Autophagy,DNA-PK,mTOR	0.64049	0.373776	0.15005		YM155 (Sepantronium Bromide)	SURVIVIN	0.204773	0.0787491	0.102974		Triptolide (PG490)	IMMUNOSUPPRESSIVE AGENT	0.0180525	0.0285523	0.00888295				CAY10626	mTOR, PI3K α	0.489035	0.467757	0.261007		Idarubicin HCl	TOPOISOMERASE	0.284879	0.152026	0.0454578			Toremifene Citrate	Estrogen/progestogen Receptor	0.713933	0.759098	0.699943
		PIK-75	PI3K,DNA-PK	0.123638	-0.000561276	-0.00429233		Daunorubicin HCl	TELOMERASE	0.512109	0.207833	0.174073		CYT387	JAK	0.621377	0.557996	0.505521				PIK-90	PI3K	0.215057	0.187739	0.188104		Epirubicin HCl	TOPOISOMERASE	0.346818	0.272733	0.108055			Tamoxifen Citrate	Estrogen/progestogen Receptor,Autophagy	0.721596	0.85529	0.829869
		DCC-2036 (Rebastinib)	PIK3, DNA-PK	0.428072	0.193091	0.130796		Doxorubicin (Adriamycin)	TOPOISOMERASE	0.544796	0.450423	0.113675		Ispinesib (SB-715992)	KINESIN	0.100344	0.0936213	0.105168				PIK-75	PI3K,DNA-PK	0.798384	0.753331	0.638435		Doxorubicin (Adriamycin)	TOPOISOMERASE	0.440162	0.297199	0.107177			PF-573228	FAK	0.537192	0.562646	0.52736
		CAY10626	PI3Kα/mTOR	0.198369	0.289131	0.133945		Epirubicin HCl	TOPOISOMERASE	0.644432	0.332283	0.109737		SB743921	KINESIN	0.14827	0.168406	0.130065				LY2228820	p38 MAPK	0.841638	0.931486	0.790456		Combretastatin A4	Tubulin Polymerization Inhibitor	0.194721	0.16248	0.174677			Quizartinib (AC220)	FLT3	0.722272	0.757347	0.726101
		Quercetin	PKC,Src,PI3K,Sirtuin	0.761695	0.824524	0.750044		Idarubicin HCl	TOPOISOMERASE	0.251407	0.135112	0.0867126		TAK-733	MEK	0.622919	0.52565	0.255395				APO866 (FK866)	NMPRTase	0.258635	0.260922	0.197273		Plinabulin (NPI-2358)	VDA	0.17523	0.173377	0.16167			Mitoxantrone HCl	folic acic antagonist	0.665489	0.308287	0.134612
		GSK461364	PLK	0.031573	0.0322819	0.0586016		Plinabulin (NPI-2358)	VDA	0.305873	0.346901	0.350559		PD0325901	MEK	0.656697	0.553324	0.42808				SMI-4a	PIM	0.836457	0.803864	0.916501									DAPT (GSI-IX)	gamma-secretase	0.602574	0.601876	0.453217
		Rigosertib (ON-01910)	PLK	0.573631	0.210752	0.0772312								Trametinib (GSK1120212)	MEK	0.713081	0.561786	0.308183				BI 2536	PLK	0.323049	0.380838	0.332493									SecinH3	GDP/GTP Exchange Factor Inhibitor	0.649354	0.875568	0.727916
		Volasertib (BI 6727)	PLK	0.0311267	0.0423732	0.11024								Selumetinib (AZD6244)	MEK	0.855343	0.850973	0.680527				GSK461364	PLK	0.415156	0.308659	0.325973									Panobinostat (LBH589)	HDAC	0.362642	0.212333	0.105933
		Bortezomib (PS-341)	PROTEASOME	0.00990918	0.00320745	0.000125582								Epothilone A	MICROTUBULE ASSOCIATED	0.0738076	0.0859284	0.0630376				Volasertib (BI 6727)	PLK	0.539825	0.4208	0.386224									Quisinostat (JNJ-26481585)	HDAC	0.183264	0.0924011	0.0613693
		LDN193189	TGF-beta/Smad	0.851789	0.805513	0.88621								Docetaxel	MICROTUBULE ASSOCIATED	0.0874916	0.0634944	0.0544984				Bortezomib (PS-341)	PROTEASOME	0.550385	0.406526	0.386036									GANT 61	Hedgehog signaling inhibitor	0.78419	0.865158	0.876891
		Doxorubicin (Adriamycin)	TOPOISOMERASE	0.254891	0.14279	0.00643333								Epothilone B (EPO906)	MICROTUBULE ASSOCIATED	0.106275	0.110206	0.0874046				Fenretinide	RAR (pan) Agonist	0.903575	0.858062	0.870755									JK 184	Hedgehog signaling inhibitor	0.152641	0.156991	0.143732
		Epirubicin HCl	TOPOISOMERASE	0.213897	0.0743967	-0.00131163								Vinorelbine	MICROTUBULE ASSOCIATED	0.141041	0.0743768	0.0589546				KX2-391	SRC	0.762157	0.45306	0.552948									Fluvastatin Sodium	HMG-CoA reductase	0.822686	0.742731	0.755501
		Idarubicin HCl	TOPOISOMERASE	0.160859	0.0459915	0.0115119								Paclitaxel	MICROTUBULE ASSOCIATED	0.151676	0.101484	0.0818126				YM155 (Sepantronium Bromide)	SURVIVIN	0.304152	0.137704	0.028012									Simvastatin	HMG-CoA reductase	0.646805	0.636182	0.734104
		Topotecan HCl	TOPOISOMERASE	0.870441	0.459947	0.324795								AZD8055	mTOR	0.309632	0.262045	0.161816				Daunorubicin HCl	TELOMERASE	0.483387	0.453358	0.264156									17-AAG (Tanespimycin)	HSP	0.50313	0.362888	0.239791
		Dimesna	uroprotective agent	0.830469	0.87544	0.878066								Torin 1	mTOR	0.355581	0.204549	0.144482				Idarubicin HCl	TOPOISOMERASE	0.389454	0.258419	0.198403									17-DMAG (Alvespimycin) HCl	HSP	0.370222	0.398002	0.276229
		Plinabulin (NPI-2358)	VDA	0.047124	0.0439331	0.0963359								Ridaforolimus (Deforolimus	mTOR	0.547191	0.595924	0.529266				Epirubicin HCl	TOPOISOMERASE	0.58735	0.467165	0.287378									AUY922 (NVP-AUY922)	HSP	0.410827	0.51543	0.411607
		PD173074	VEGFR,FGFR	0.169485	0.0915825	0.0907943								Temsirolimus (CCI-779	mTOR	0.559746	0.608826	0.547796				Doxorubicin (Adriamycin)	TOPOISOMERASE	0.634035	0.3548	0.355346									Ganetespib (STA-9090)	HSP	0.341825	0.308264	0.315366
		Teniposide		0.44944	0.308161	0.216334								Rapamycin (Sirolimus)	mTOR	0.5789	0.607104	0.536587				Topotecan HCl	TOPOISOMERASE	0.760268	0.438188	0.270772									Birinapant	IAP	0.216887	0.377626	0.272222
														KU-0063794	mTOR	0.673807	0.693386	0.392473				Combretastatin A4	Tubulin Polymerization Inhibitor	0.447873	0.416826	0.394524									GDC-0152	IAP	0.481634	0.438762	0.462276
														WYE-354	mTOR	0.805908	0.774363	0.514943				Plinabulin (NPI-2358)	VDA	0.451971	0.481257	0.389781									OSI-906 (Linsitinib)	IGF1R	0.853048	0.74933	0.728787
														Torin 2	mTOR, ATM/ATR,	0.194309	0.35397	0.0956879																	Azathioprine	IMMUNOSUPPRESSIVE	0.540245	0.519273	0.524084
														GSK2126458 (GSK458)	mTOR, PI3K	0.347974	0.178633	0.158213																	Triptolide (PG490)	IMMUNOSUPPRESSIVE	0.133369	0.131978	0.12827
														CAY10626	mTOR, PI3K	0.443337	0.314731	0.121266																	Ispinesib (SB-715992)	KINESIN	0.174812	0.166824	0.166885
														GDC-0980 (RG7422)	mTOR,PI3K	0.8032	0.508738	0.164011																	SB743921	KINESIN	0.238243	0.23647	0.118823
														QNZ	NF-kB	0.327817	0.299682	0.230223																	Selumetinib (AZD6244)	MEK	0.744422	0.707004	0.540479
														QNZ (EVP4593)	NF-kB	0.460288	0.383068	0.186111																	Trametinib (GSK1120212)	MEK	0.658155	0.637231	0.577089
														APO866 (FK866)	NMPRTase	0.0555424	0.160835	0.0529734																	Docetaxel	MICROTUBULE ASSOCIATED	0.136593	0.138841	0.140001
														SCH 79797	PAR1 Receptor	0.43482	0.3653	0.104391																	Epothilone A	MICROTUBULE ASSOCIATED	0.130421	0.117532	0.12541
														Ponatinib (AP24534)	PDGFR,FGFR,VEGFR,Bcr-Abl	0.488445	0.522422	0.25667																	Epothilone B (EPO906)	MICROTUBULE ASSOCIATED	0.138835	0.126073	0.115739
														PIK-90	PI3K	0.674356	0.662399	0.720472																	Nocodazole	MICROTUBULE ASSOCIATED	0.587327	0.200635	0.153405
														ZSTK474	PI3K	0.862901	0.610512	0.411381																	Paclitaxel	MICROTUBULE ASSOCIATED	0.136198	0.141015	0.128344
														BEZ235 (NVP-BEZ235	PI3K,ATM/ATR,mTOR	0.752934	0.417894	0.232641																	Vinorelbine	MICROTUBULE ASSOCIATED	0.167916	0.113002	0.137641
														PIK-75	PI3K,DNA-PK	0.16614	0.0461492	0.0156494																	AZD8055	mTOR	0.22639	0.184647	0.144048
														Volasertib (BI 6727)	PLK	0.113028	0.18773	0.134696																	Everolimus (RAD001)	mTOR	0.440792	0.421637	0.44411
														GSK461364	PLK	0.136646	0.151403	0.14943																	INK 128 (MLN0128)	mTOR	0.194223	0.171571	0.180969
														Rigosertib (ON-01910)	PLK	0.453409	0.42251	0.0639803																	Rapamycin (Sirolimus)	mTOR	0.567654	0.628227	0.516272
														Bortezomib (PS-341)	PROTEASOME	0.00714245	0.0138209	0.001																	Ridaforolimus (Deforolimus	mTOR	0.296668	0.310191	0.274723
														PD 166285	SRC	0.328477	0.269242	0.0420995																	Temsirolimus (CCI-779	mTOR	0.561891	0.5553	0.516677
														KX2-391	SRC	0.435446	0.0757188	0.0659988																	Torin 1	mTOR	0.369721	0.287468	0.217611
														Saracatinib (AZD0530)	Src,Bcr-Abl	0.792387	0.610999	0.376716																	Torin 2	mTOR	0.204281	0.165432	0.142798
														Dexamethasone (DHAP)	STEROID	0.484047	0.519435	0.433942																	CAY10626	mTOR, PI3K	0.512417	0.297328	0.242664
														Dexamethasone acetate	STEROID	0.423737	0.3762	0.376323																	GDC-0980 (RG7422)	mTOR, PI3K	0.703485	0.445886	0.233792
														Hydrocortisone	STEROID	0.721074	0.670984	0.548573																	GSK2126458 (GSK458)	mTOR, PI3K	0.13784	0.154479	0.130005
														Triamcinolone Acetonide	STEROID?	0.522616	0.575449	0.516555																	BEZ235 (NVP-BEZ235	mTOR, PI3K, ATM/ATR	0.680888	0.501193	0.236203
														Aprepitant	Substance P	0.674122	0.76877	0.850269																	NF?B Activation Inhibitor III	NFkB	0.366865	0.525376	0.448761
														Daunorubicin HCl	TELOMERASE	0.353874	0.205065	0.00139078																	APO866 (FK866)	NMPRTase	0.241979	0.193651	0.17844
														RepSox	TGF-beta/Smad	0.793436	0.629414	0.558069																	Mesna	Others	0.701379	0.676919	0.645915
														LDN193189	TGF-beta/Smad	0.803408	0.745876	0.510153																	Sodium butyrate	Others	0.75607	0.7801	0.723646
														Idarubicin HCl	TOPOISOMERASE	0.22904	0.0528317	0.0131031																	Teniposide	Others	0.56477	0.493757	0.375755
														Doxorubicin (Adriamycin)	TOPOISOMERASE	0.445136	0.321458	0.071035																	LY2228820	p38 MAPK	0.811592	0.738984	0.695523
														Epirubicin HCl	TOPOISOMERASE	0.460871	0.464921	0.085308																	PH-797804	p38 MAPK	0.499925	0.504521	0.593687
														Topotecan HCl	TOPOISOMERASE	0.534605	0.503075	0.309296																	SCH 79797	PAR1 Receptor	0.261961	0.191313	0.111926
														Combretastatin A4	Tubulin Polymerization Inhibitor	0.214608	0.17221	0.0353477																	Anagrelide HCl	PDE	0.604015	0.480151	0.559219
														Plinabulin (NPI-2358)	VDA	0.0566828	0.040388	0.0512447																	Ponatinib (AP24534)	PDGFR,FGFR,VEGFR,Bcr-Abl	0.576004	0.44926	0.243469
														XAV-939	Wnt/beta-catenin	0.679737	0.780301	0.655967																	BYL719	PI3K	0.35558	0.47893	0.372698
														LGK-974	Wnt/beta-catenin	0.685338	0.577296	0.836842																	LY294002	PI3K	0.511836	0.559371	0.395894
														Teniposide	others	0.480972	0.518197	0.315915																	PIK-75	PI3K	0.379491	0.149385	0.111348
																																			PIK-90	PI3K	0.831888	0.833562	0.927368
																																			BI 2536	PLK	0.264658	0.304772	0.244448
																																			GSK461364	PLK	0.287943	0.371189	0.362699
																																			Rigosertib (ON-01910)	PLK	0.504034	0.212331	0.0793122
																																			Volasertib (BI 6727)	PLK	0.308995	0.387536	0.311514
																																			Bortezomib (PS-341)	PROTEASOME	0.099966	0.0686991	0.0390584
																																			NSC 23766	RAC1 inhibitor	0.697457	0.78547	0.677211
																																			Necrostatin-1	RIP kinase ihibitor	0.719228	0.617616	0.580202
																																			Dasatinib	Bcr-Abl,c-Kit,Src	0.590795	0.442216	0.348229
																																			KX2-391	SRC	0.374815	0.135944	0.14751
																																			PD 166285	SRC	0.790093	0.66808	0.117739
																																			D-glutamine	stereoisomer	0.690211	0.658576	0.78817
																																			Dexamethasone (DHAP)	steroids	0.518093	0.501585	0.462035
																																			Dexamethasone acetate	steroids	0.674368	0.687587	0.76775
																																			Hydrocortisone	steroids	0.819031	0.808511	0.604031
																																			Triamcinolone Acetonide	steroids	0.606462	0.595925	0.670273
																																			YM155 (Sepantronium Bromide)	SURVIVIN	0.117013	0.0530472	0.0348887
																																			R406 (free base)	Syk	0.69599	0.777896	0.873764
																																			BIBR 1532	TELOMERASE	0.805062	0.744683	0.886
																																			Daunorubicin HCl	TELOMERASE	0.449567	0.44869	0.124727
																																			Pomalidomide	TNF-alpha	0.831296	0.786175	0.748043
																																			Doxorubicin (Adriamycin)	TOPOISOMERASE	0.57958	0.462735	0.137061
																																			Epirubicin HCl	TOPOISOMERASE	0.687516	0.459638	0.134346
																																			Idarubicin HCl	TOPOISOMERASE	0.675058	0.16939	0.0781696
																																			Irinotecan HCl Trihydrate	TOPOISOMERASE	0.196619	0.181494	0.253013
																																			Combretastatin A4	Tubulin Polymerase Inhbitor	0.290559	0.318216	0.18664
																																			Plinabulin (NPI-2358)	VDA	0.144893	0.152975	0.157578
																																			MK-1775	Wee1	0.720886	0.620458	0.127569

## Sheet: Suppl Table 4
	Supporting Table S4. Statistical analysis of experiments in Fig 2 E. P value indicates unpaired two-tailed ttest. Fold changes (FC) in cell viability are reported for day 3 that represents the timepoint at which the assessment of response was performed following miR-21 over-expression.
		baseline (24 hours)	DAY 3 (72 hours)	DAY 6 (144 hours)
	CTRL, AUY922 vs miR-21, AUY922 (p value)	0.31	3.3e-10	0.001
			FC (LOG) miR21/CTRL: 0.40
	CTRL, DMSO vs miR-21, DMSO (p value)	0.32	1.7e-05	0.01
			FC (LOG) miR21/CTRL: 0.06
	CTRL, DMSO vs CTRL, AUY922 (p value)	0.3	2.8e-32	3e-23
			FC (LOG)AUY922/DMSO: -1.06
	miR-21, DMSO vs miR-21, AUY922 (p value)	0.3	3.9e-25	9.4e-23
			FC (LOG) AUY922/DMSO: -0.72

## Sheet: Suppl Table 5
	Supporting Table S5. Statistical analysis of animal experiments. P value indicates unpaired two-tailed ttest. Vehicle (averaged) indicates the average of DOX-ON and DOX-OFF mice.
		baseline	DAY 5	DAY 7	DAY 14	DAY 17	DAY 21	DAY 28
	AUY922 DOX-OFF vs AUY922 DOX ON	0.29	0.5	0.67	0.29	0.1	0.02	0.03
	vehicle DOX-OFF vs vehicle DOX ON	0.21	0.8	0.55	0.43	0.4	0.42	0.23
	vehicle (averaged) vs AUY922 DOX-ON	0.14	0.37	0.4	0.28	0.48	0.89	0.39
	vehicle (averaged) vs AUY922 DOX-OFF	0.1	0.149341	0.31	0.07	0.12	0.0943007	0.02
